# Supplementary material for: Peek Inside the Water Mixtures of Ionic Liquids at Molecular Level: Microscopic Properties Probed by EPR Spectroscopy
Source: Int J Mol Sci. 2021 Nov 2;22(21):11900. doi: 10.3390/ijms222111900 (PMC8584414; doi:10.3390/ijms222111900)
Supplement: Supplementary file 1 [file ijms-22-11900-s001.zip]

Archive with 1 entries (1 files):
- ijms-1438564-supplementary.pdf
